# Supplementary material for: Bacteriophages fEV-1 and fD1 Infect Yersinia pestis
Source: Viruses. 2021 Jul 16;13(7):1384. doi: 10.3390/v13071384 (PMC8309999; doi:10.3390/v13071384)
Supplement: Supplementary file 1 [file viruses-13-01384-s001.zip]

Archive with 1 entries (1 files):
- viruses-1290658-supplementary.pdf
